# Supplementary material for: RNAi-Mediated Functional Analysis of Bursicon Genes Related to Adult Cuticle Formation and Tanning in the Honeybee, Apis mellifera
Source: PLoS One. 2016 Dec 1;11(12):e0167421. doi: 10.1371/journal.pone.0167421 (PMC5132263; doi:10.1371/journal.pone.0167421)
Supplement: S1 Table — (XLS) [file pone.0167421.s005.xls]

## Sheet: Sheet1
Supplementary Table I - Identification, accession numbers and characteristics of the genes encoding bursicon, its receptor, structural cuticle proteins and enzymes in the melanization/sclerotization pathway
Gene	Protein	Name	GeneID	gene	test_id	gene_id	locus	tax_id.x	status.y	RNA_nucleotide_gi	protein_accession.version	protein_gi	genomic_nucleotide_accession.version.x	genomic_nucleotide_gi	start_position_on_the_genomic_accession.x	end_position_on_the_genomic_accession.x	orientation.x	assembly	mature_peptide_accession.version	mature_peptide_gi	Symbol.x	tax_id.y	Org_name	CurrentID	Status	Symbol.y	Aliases	description	other_designations	map_location	chromosome	genomic_nucleotide_accession.version.y	start_position_on_the_genomic_accession.y	end_position_on_the_genomic_accession.y	orientation.y	exon_count	OMIM
AmBurs α	AmBurs α	Bursicon α	100049551	NM_001098234.1	XLOC_009279	XLOC_009279	Group6:16869589-16884069	7460	PROVISIONAL	148277612	NP_001091704.1	148277613	NW_003378170.1	319966080	615869	617572	+	Reference Amel_4.5 Primary Assembly	-	-	Burs	7460	Apis mellifera	0	live	Burs	GB11959	bursicon subunit alpha	burs|bursicon|single-chain bursicon		LG6	NC_007075.3	16882366	16884069	plus	4	NA
AmBurs β	AmBurs β	Bursicon β	413045	NM_001040262.2	XLOC_009278	XLOC_009278	Group6:16869589-16884069	7460	PROVISIONAL	148277575	NP_001035352.2	148277576	NC_007075.3	323388982	16880425	16881037	+	Reference Amel_4.5 Primary Assembly	-	-	Pburs	7460	Apis mellifera	0	live	Pburs	GB19117, sc-burs	bursicon subunit beta	partner of bursicon|scburs|single-chain bursicon		LG6	NC_007075.3	16880426	16881038	plus	3	NA
Amrk	AmRk	Bursicon receptor (Rickets)	411738	XM_006570196.1	XLOC_008898	XLOC_008898	Group5:14154449-14173231	7460	MODEL	571531754	XP_006570259.1	571531755	NW_003378152.1	319967098	190041	208822	+	Reference Amel_4.5 Primary Assembly	-	-	LOC411738	7460	Apis mellifera	0	live	LOC411738	GB18043	lutropin-choriogonadotropic hormone receptor-like			LG5	NC_007074.3	14154450	14173231	minus	14	NA
AmCPR14	AmCPR14	CPR 14	724777	NM_001270813.1	XLOC_006292	XLOC_006292	Group2:1341961-1351094	7460	VALIDATED	399154147	NP_001257742.1	399154148	NC_007071.3	323388986	1341961	1351093	-	Reference Amel_4.5 Primary Assembly	-	-	CPR14	7460	Apis mellifera	0	live	CPR14	AmelCPR14, GB30336	cuticular protein 14	structural cuticle protein		LG2	NC_007071.3	1341962	1351094	minus	4	NA
AmCPR3	AmCPR3	CPR 3	409345	NM_001270819.1	XLOC_011908	XLOC_011908	GroupUn14:76073-78443	7460	VALIDATED	399220297	NP_001257748.1	399220298	NW_003378199.1	319965820	76073	78442	+	Reference Amel_4.5 Primary Assembly	-	-	CPR3	7460	Apis mellifera	0	live	CPR3	GB17384	cuticular protein 3			Un	NW_003378199.1	76074	78443	plus	2	NA
AmTwdl1	AmTwdl1	Tweedle 1	552281	NM_001142637.1	XLOC_011835	XLOC_011835	GroupUn123:23173-26877	7460	PROVISIONAL	217330651	NP_001136109.1	217330652	NW_003378308.1	319965711	23173	26876	-	Reference Amel_4.5 Primary Assembly	-	-	Grp	7460	Apis mellifera	0	live	Grp	GB19234	glycine-rich cuticle protein			Un	NW_003378308.1	23174	26877	minus	3	NA
AmTwdl2	AmTwdl2	Tweedle 2	724398	XM_001120232.3	XLOC_010706	XLOC_010706	Group8:13051564-13056436	7460	MODEL	571546750	XP_001120232.2	328790491	NW_003378142.1	319968108	457610	462481	+	Reference Amel_4.5 Primary Assembly	-	-	Twdl2	7460	Apis mellifera	0	live	Twdl2	GB14193	tweedle motif cuticular protein 2			LG8	NC_007077.3	13051565	13056436	plus	3	NA
Amapd 2	AmApd2	Apdermin 2	727161	NM_001085346.1	XLOC_007407	XLOC_007407	Group4:1619600-1620836	7460	VALIDATED	145386568	NP_001078815.1	145386569	NC_007073.3	323388984	1619600	1620835	+	Reference Amel_4.5 Primary Assembly	-	-	Apd-2	7460	Apis mellifera	0	live	Apd-2	GB10737	apidermin 2			LG4	NC_007073.3	1619601	1620836	plus	3	NA
Amapd 3	AmApd3	Apidermin 3	409716	NM_001174145.1	XLOC_007767	XLOC_007767	Group4:1652558-1655627	7460	VALIDATED	292494908	NP_001167616.1	292494909	NW_003377909.1	319968341	164650	167718	-	Reference Amel_4.5 Primary Assembly	-	-	apd-3	7460	Apis mellifera	0	live	apd-3	GB12636	apidermin 3			LG4	NC_007073.3	1652559	1655627	minus	4	NA
Amth	AmTH	Tyrosine hydroxykase	408930	NM_001011633.1	XLOC_010203	XLOC_010203	Group7:8216046-8229726	7460	PROVISIONAL	58585207	NP_001011633.1	58585208	NC_007076.3	323388981	8216046	8229725	-	Reference Amel_4.5 Primary Assembly	-	-	TyHyd	7460	Apis mellifera	0	live	TyHyd	GB15303	tyrosine hydroxylase			LG7	NC_007076.3	8216047	8229726	minus	7	NA
Amddc	AmDDC	Dopa decarboxylase	410638	XM_394115.5	XLOC_005681	XLOC_005681	Group16:6395617-6407861	7460	MODEL	571576534	XP_394115.2	66526174	NW_003378035.1	319968215	471092	479124	+	Reference Amel_4.5 Primary Assembly	-	-	Ddc	7460	Apis mellifera	0	live	Ddc	GB13656	dopa decarboxylase			LG16	NC_007085.3	6395618	6403650	plus	11	NA
Ampxd	AmPXD	Peroxidase	412013	XM_006557329.1	XLOC_007385	XLOC_007385	Group4:10808-49607	7460	MODEL	571521640	XP_006557392.1	571521641	NW_003377855.1	319968395	10808	32442	+	Reference Amel_4.5 Primary Assembly	-	-	Eh	7460	Apis mellifera	0	live	Eh	GB18453	eclosion hormone			LG4	NC_007073.3	10809	32443	plus	14	NA
