# Supplementary material for: RNAi-Mediated Functional Analysis of Bursicon Genes Related to Adult Cuticle Formation and Tanning in the Honeybee, Apis mellifera
Source: PLoS One. 2016 Dec 1;11(12):e0167421. doi: 10.1371/journal.pone.0167421 (PMC5132263; doi:10.1371/journal.pone.0167421)
Supplement: S3 Table — (XLS) [file pone.0167421.s007.xls]

## Sheet: Sheet1
Supplementary Table III - Accession numbers for the sequences of bursicon and its receptor of the different arthropod species used for alignment and phylogenetic tree reconstruction
Abbreviation	Species	Sequence ID
		Burs-α	Burs-β	Rickets
Amel	Apis mellifera	NP_001091704.1	NP_001035352.2	XP_395206.4
Aflo	Apis florea	XP_012340127.1	XP_012340274.1	-
Bimp	Bombus impatiens	XP_003485714.1	XP_012249588.1	XP_003493775.1
Mrot	Megachile rotundata	XP_012148403.1	XP_012148402.1	XP_012142461.1
Nvit	Nasonia vitripennis	NP_001155852.1	XP_001601162.1	XP_001605837.1
Bter	Bombus terrestris	-	-	XP_003399753.1
Bmor	Bombyx mori	NP_001091845.1	NP_001037289.1	-
Harm	Helicoperva armigera	AHM02472.1	AHM02473.1	-
Pxyl	Plutella xylostella	AJM76770.1	AJM76771.1	-
Msex	Manduca sexta	-	ABB92831.1	-
Dmel	Drosophila melanogaster	NP_650983.1	NP_609712.1	NP_476702.1
Mdom	Musca domestica	ABO20870.1	ABO20869.1	XP_011293402.1
Aaeg	Aedes aegypti	P85316.1	-	-
Agam	Anopheles gambiae	-	AAX18444.1	XP_317111.1
Tcas	Tribolium castaneum	NP_001107779.1	NP_001107780.1	XP_008192239.1
Csap	Callinectes sapidus	ACG50067.1	ACG50066.1	-
Cmae	Carcinus maena	ABX55995.1	ABX55996.1	-
Hgam	Homarus gammarus	ADI86242.1	ADI86243.1	-
Pmon	Penaeus monodon	AKJ74864.1	AKJ74865.1	-
Dare	Daphnia arenata	ABX55998.1	ABX55997.1	-
Mocc	Metaseiulus occidentalis	-	XP_003742659.1	-
Isca	Ixodes scapularis	XP_002407512.1	-	-
Lpol*	Limulus polyphemus	XP_013791645.1	XP_013784798.1	-
* Taxon used to root the phylogenetic trees. The colors are in agreement with those utilized in the phylogenetic trees (see Supplementary Files 2 and 3)
